# Supplementary material for: Highly Efficient Photocatalyst Fabricated from the Chemical Recycling of Iron Waste and Natural Zeolite for Super Dye Degradation
Source: Nanomaterials (Basel). 2022 Jan 12;12(2):235. doi: 10.3390/nano12020235 (PMC8778937; doi:10.3390/nano12020235)
Supplement: Supplementary file 1 [file nanomaterials-12-00235-s001.zip]

Archive with 1 entries (1 files):
- nanomaterials-1381687-supplementary.pdf
